# Supplementary material for: Thyroid Hormone Augmentation for Bipolar Disorder: A Systematic Review
Source: Brain Sci. 2022 Nov 14;12(11):1540. doi: 10.3390/brainsci12111540 (PMC9688441; doi:10.3390/brainsci12111540)
Supplement: Supplementary file 1 [file brainsci-12-01540-s001.zip]

Archive with 1 entries (1 files):
- brainsci-2038879-supplementary.pdf
